# Supplementary material for: Segmentectomy for cancer control in radiologically pure-solid clinical stage IA3 lung cancer
Source: Interdiscip Cardiovasc Thorac Surg. 2023 Aug 17;37(3):ivad138. doi: 10.1093/icvts/ivad138 (PMC10533752; doi:10.1093/icvts/ivad138)
Supplement: ivad138_Supplementary_Data [file ivad138_supplementary_data.zip]

Archive with 5 entries (5 files):
- Supplementary Table S1.docx
- Supplementary_Figure_legend.docx
- Supplementary Figure S1.tiff
- Supplementary Figure S2.tiff
- Supplementary Figure S3.tiff
